# Supplementary material for: Species Dependence of SYTO 9 Staining of Bacteria
Source: Front Microbiol. 2020 Sep 3;11:545419. doi: 10.3389/fmicb.2020.545419 (PMC7494787; doi:10.3389/fmicb.2020.545419)
Supplement: Supplementary file 1 [file Data_Sheet_1.CSV]

Species	Gram	SYTO 9 concentration (M)	Time (min)	EDTA concentration (M)	Bacteria concentration (log colony forming units per ml)	Total nucleobases content (log total number of nucleobases per ml)	Total number of G and C base pairs (log number of G & C nucleobases per ml)	Average of Log of 490-590 nm intensity	Standard deviation of Log of 490-590 nm intensity	Relative standard deviation of Log of 490-590 nm intensity
Bacillus cereus	+	5.00E-07	5	0	7.85	15.77	15.32	2.88	0.04	1.49
Bacillus cereus	+	5.00E-07	5	0	8.16	16.09	15.64	3.46	0.06	1.74
Bacillus cereus	+	5.00E-07	5	0	6.5	14.42	13.97	3.09	0.02	0.56
Bacillus cereus	+	5.00E-07	5	0	6.72	14.64	14.19	3.36	0.02	0.45
Bacillus cereus	+	5.00E-07	5	0	4.78	12.71	12.25	2.36	0.06	2.40
Bacillus cereus	+	5.00E-07	5	0	5.15	13.08	12.62	2.43	0.04	1.77
Bacillus cereus	+	5.00E-07	5	0	3.12	11.05	10.6	1.71	0.21	12.30
Bacillus cereus	+	5.00E-07	5	0	4.4	12.33	11.88	1.68	0.08	4.70
Bacillus cereus	+	5.00E-07	5	0	5.37	13.3	12.84	2.35	0.02	0.97
Bacillus cereus	+	5.00E-07	5	0	7.59	15.52	15.06	3.47	0.01	0.16
Bacillus cereus	+	5.00E-07	5	0	6.22	14.15	13.69	2.82	0.04	1.39
Bacillus cereus	+	5.00E-07	5	0	4.12	12.05	11.6	1.29	0.22	17.19
Bacillus cereus	+	5.00E-07	5	0.001	7.85	15.77	15.32	3.27	0.08	2.47
Bacillus cereus	+	5.00E-07	5	0.001	8.16	16.09	15.64	3.4	0.10	2.83
Bacillus cereus	+	5.00E-07	5	0.001	6.5	14.42	13.97	3.11	0.07	2.34
Bacillus cereus	+	5.00E-07	5	0.001	6.72	14.64	14.19	3.14	0.09	2.79
Bacillus cereus	+	5.00E-07	5	0.001	4.78	12.71	12.25	2.37	0.03	1.28
Bacillus cereus	+	5.00E-07	5	0.001	5.15	13.08	12.62	2.37	0.01	0.33
Bacillus cereus	+	5.00E-07	5	0.001	3.12	11.05	10.6	1.72	0.08	4.65
Bacillus cereus	+	5.00E-07	5	0.001	4.4	12.33	11.88	1.75	0.07	4.26
Bacillus cereus	+	5.00E-07	5	0.001	5.37	13.3	12.84	2.38	0.02	0.65
Bacillus cereus	+	5.00E-07	5	0.001	7.59	15.52	15.06	3.39	0.06	1.84
Bacillus cereus	+	5.00E-07	5	0.001	6.22	14.15	13.69	2.79	0.02	0.72
Bacillus cereus	+	5.00E-07	5	0.001	4.12	12.05	11.6	1.51	0.01	0.53
Bacillus cereus	+	1.00E-06	5	0	6.22	14.15	13.69	3.01	0.04	1.43
Bacillus cereus	+	1.00E-06	5	0	4.12	12.05	11.6	1.69	0.07	4.16
Bacillus cereus	+	1.00E-06	5	0	7.85	15.77	15.32	3.77	0.05	1.38
Bacillus cereus	+	1.00E-06	5	0	8.16	16.09	15.64	3.76	0.01	0.26
Bacillus cereus	+	1.00E-06	5	0	6.5	14.42	13.97
Bacillus cereus	+	1.00E-06	5	0	6.72	14.64	14.19	3.44	0.01	0.33
Bacillus cereus	+	1.00E-06	5	0	4.78	12.71	12.25	2.57	0.05	2.06
Bacillus cereus	+	1.00E-06	5	0	5.15	13.08	12.62	2.69	0.04	1.31
Bacillus cereus	+	1.00E-06	5	0	3.12	11.05	10.6	1.77	0.05	2.54
Bacillus cereus	+	1.00E-06	5	0	4.4	12.33	11.88	1.95	0.01	0.59
Bacillus cereus	+	1.00E-06	5	0	5.37	13.3	12.84	2.7	0.01	0.37
Bacillus cereus	+	1.00E-06	5	0	7.59	15.52	15.06	3.77	0.03	0.69
Bacillus cereus	+	1.00E-06	5	0.001	6.22	14.15	13.69	3	0.06	1.87
Bacillus cereus	+	1.00E-06	5	0.001	4.12	12.05	11.6	1.61	0.21	12.85
Bacillus cereus	+	1.00E-06	5	0.001	7.85	15.77	15.32	3.48	0.02	0.58
Bacillus cereus	+	1.00E-06	5	0.001	8.16	16.09	15.64	3.78	0.08	2.21
Bacillus cereus	+	1.00E-06	5	0.001	6.5	14.42	13.97	3.36	0.03	0.93
Bacillus cereus	+	1.00E-06	5	0.001	6.72	14.64	14.19	3.4	0.01	0.17
Bacillus cereus	+	1.00E-06	5	0.001	4.78	12.71	12.25	2.58	0.07	2.91
Bacillus cereus	+	1.00E-06	5	0.001	5.15	13.08	12.62	2.68	0.01	0.33
Bacillus cereus	+	1.00E-06	5	0.001	3.12	11.05	10.6	1.78	0.01	0.83
Bacillus cereus	+	1.00E-06	5	0.001	4.4	12.33	11.88	2.03	0.15	7.52
Bacillus cereus	+	1.00E-06	5	0.001	5.37	13.3	12.84	2.74	0.01	0.39
Bacillus cereus	+	1.00E-06	5	0.001	7.59	15.52	15.06	3.89	0.04	0.99
Bacillus cereus	+	5.00E-07	15	0	7.85	15.77	15.32	3.59	0.16	4.56
Bacillus cereus	+	5.00E-07	15	0	8.16	16.09	15.64	3.43	0.05	1.48
Bacillus cereus	+	5.00E-07	15	0	6.5	14.42	13.97	3.11	0.01	0.30
Bacillus cereus	+	5.00E-07	15	0	6.72	14.64	14.19	3.26	0.01	0.29
Bacillus cereus	+	5.00E-07	15	0	4.78	12.71	12.25	2.29	0.09	3.93
Bacillus cereus	+	5.00E-07	15	0	5.15	13.08	12.62	2.4	0.04	1.76
Bacillus cereus	+	5.00E-07	15	0	3.12	11.05	10.6	1.69	0.12	7.30
Bacillus cereus	+	5.00E-07	15	0	4.4	12.33	11.88	1.73	0.05	2.72
Bacillus cereus	+	5.00E-07	15	0	5.37	13.3	12.84	2.31	0.02	0.67
Bacillus cereus	+	5.00E-07	15	0	7.59	15.52	15.06	3.48	0.03	0.78
Bacillus cereus	+	5.00E-07	15	0	6.22	14.15	13.69	2.84	0.10	3.45
Bacillus cereus	+	5.00E-07	15	0	4.12	12.05	11.6	1.51	0.03	1.74
Bacillus cereus	+	5.00E-07	15	0.001	4.12	12.05	11.6	1.46	0.12	8.31
Bacillus cereus	+	5.00E-07	15	0.001	7.85	15.77	15.32	3.2	0.03	1.07
Bacillus cereus	+	5.00E-07	15	0.001	8.16	16.09	15.64	3.32	0.03	0.80
Bacillus cereus	+	5.00E-07	15	0.001	6.5	14.42	13.97	3.15	0.05	1.44
Bacillus cereus	+	5.00E-07	15	0.001	6.72	14.64	14.19	3	0.03	0.94
Bacillus cereus	+	5.00E-07	15	0.001	4.78	12.71	12.25	2.29	0.10	4.16
Bacillus cereus	+	5.00E-07	15	0.001	5.15	13.08	12.62	2.43	0.02	0.71
Bacillus cereus	+	5.00E-07	15	0.001	3.12	11.05	10.6	1.6	0.11	7.04
Bacillus cereus	+	5.00E-07	15	0.001	4.4	12.33	11.88	1.74	0.04	2.08
Bacillus cereus	+	5.00E-07	15	0.001	5.37	13.3	12.84	2.38	0.01	0.35
Bacillus cereus	+	5.00E-07	15	0.001	7.59	15.52	15.06	3.34	0.02	0.60
Bacillus cereus	+	5.00E-07	15	0.001	6.22	14.15	13.69	2.68	0.03	1.03
Bacillus cereus	+	1.00E-06	15	0	6.22	14.15	13.69	2.94	0.04	1.43
Bacillus cereus	+	1.00E-06	15	0	4.12	12.05	11.6	1.7	0.09	5.45
Bacillus cereus	+	1.00E-06	15	0	7.85	15.77	15.32	3.84	0.08	2.06
Bacillus cereus	+	1.00E-06	15	0	8.16	16.09	15.64	3.75	0.06	1.70
Bacillus cereus	+	1.00E-06	15	0	6.5	14.42	13.97	3.24	0.01	0.45
Bacillus cereus	+	1.00E-06	15	0	6.72	14.64	14.19	3.38	0.00	0.12
Bacillus cereus	+	1.00E-06	15	0	4.78	12.71	12.25	2.62	0.00	0.08
Bacillus cereus	+	1.00E-06	15	0	5.15	13.08	12.62	2.76	0.06	2.24
Bacillus cereus	+	1.00E-06	15	0	3.12	11.05	10.6	1.74	0.05	2.68
Bacillus cereus	+	1.00E-06	15	0	4.4	12.33	11.88	1.96	0.03	1.65
Bacillus cereus	+	1.00E-06	15	0	5.37	13.3	12.84	2.68	0.00	0.03
Bacillus cereus	+	1.00E-06	15	0	7.59	15.52	15.06	3.77	0.01	0.13
Bacillus cereus	+	1.00E-06	15	0.001	6.22	14.15	13.69	2.97	0.02	0.68
Bacillus cereus	+	1.00E-06	15	0.001	4.12	12.05	11.6	1.73	0.15	8.49
Bacillus cereus	+	1.00E-06	15	0.001	7.85	15.77	15.32	3.51	0.00	0.14
Bacillus cereus	+	1.00E-06	15	0.001	8.16	16.09	15.64	3.74	0.04	1.10
Bacillus cereus	+	1.00E-06	15	0.001	6.5	14.42	13.97	3.37	0.01	0.17
Bacillus cereus	+	1.00E-06	15	0.001	6.72	14.64	14.19	3.39	0.01	0.19
Bacillus cereus	+	1.00E-06	15	0.001	4.78	12.71	12.25	2.62	0.07	2.50
Bacillus cereus	+	1.00E-06	15	0.001	5.15	13.08	12.62	2.67	0.01	0.53
Bacillus cereus	+	1.00E-06	15	0.001	3.12	11.05	10.6	1.83	0.03	1.88
Bacillus cereus	+	1.00E-06	15	0.001	4.4	12.33	11.88	1.99	0.12	5.94
Bacillus cereus	+	1.00E-06	15	0.001	5.37	13.3	12.84	2.7	0.03	0.96
Bacillus cereus	+	1.00E-06	15	0.001	7.59	15.52	15.06	3.73	0.00	0.10
Bacillus cereus	+	5.00E-07	30	0	7.85	15.77	15.32	3.63	0.02	0.49
Bacillus cereus	+	5.00E-07	30	0	8.16	16.09	15.64	3.41	0.06	1.67
Bacillus cereus	+	5.00E-07	30	0	6.5	14.42	13.97	3.04	0.00	0.14
Bacillus cereus	+	5.00E-07	30	0	6.72	14.64	14.19	3.33	0.03	0.85
Bacillus cereus	+	5.00E-07	30	0	4.78	12.71	12.25	2.28	0.09	3.80
Bacillus cereus	+	5.00E-07	30	0	5.15	13.08	12.62	2.46	0.03	1.35
Bacillus cereus	+	5.00E-07	30	0	3.12	11.05	10.6	1.62	0.13	8.09
Bacillus cereus	+	5.00E-07	30	0	4.4	12.33	11.88	1.72	0.04	2.45
Bacillus cereus	+	5.00E-07	30	0	5.37	13.3	12.84	2.36	0.01	0.48
Bacillus cereus	+	5.00E-07	30	0	7.59	15.52	15.06	3.48	0.01	0.37
Bacillus cereus	+	5.00E-07	30	0	6.22	14.15	13.69	2.64	0.07	2.70
Bacillus cereus	+	5.00E-07	30	0	4.12	12.05	11.6	1.65	0.08	4.64
Bacillus cereus	+	5.00E-07	30	0.001	4.12	12.05	11.6	1.64	0.03	2.02
Bacillus cereus	+	5.00E-07	30	0.001	7.85	15.77	15.32	3.13	0.02	0.58
Bacillus cereus	+	5.00E-07	30	0.001	8.16	16.09	15.64	3.28	0.00	0.12
Bacillus cereus	+	5.00E-07	30	0.001	6.5	14.42	13.97	3.03	0.02	0.61
Bacillus cereus	+	5.00E-07	30	0.001	6.72	14.64	14.19	2.98	0.01	0.46
Bacillus cereus	+	5.00E-07	30	0.001	4.78	12.71	12.25	2.31	0.01	0.45
Bacillus cereus	+	5.00E-07	30	0.001	5.15	13.08	12.62	2.45	0.01	0.49
Bacillus cereus	+	5.00E-07	30	0.001	3.12	11.05	10.6	1.66	0.10	6.10
Bacillus cereus	+	5.00E-07	30	0.001	4.4	12.33	11.88	1.73	0.13	7.67
Bacillus cereus	+	5.00E-07	30	0.001	5.37	13.3	12.84	2.41	0.00	0.19
Bacillus cereus	+	5.00E-07	30	0.001	7.59	15.52	15.06	3.3	0.00	0.02
Bacillus cereus	+	5.00E-07	30	0.001	6.22	14.15	13.69	2.61	0.05	1.92
Bacillus cereus	+	1.00E-06	30	0	6.22	14.15	13.69	2.89	0.01	0.28
Bacillus cereus	+	1.00E-06	30	0	4.12	12.05	11.6	1.72	0.04	2.10
Bacillus cereus	+	1.00E-06	30	0	7.85	15.77	15.32	3.89	0.05	1.36
Bacillus cereus	+	1.00E-06	30	0	8.16	16.09	15.64	3.78	0.15	3.91
Bacillus cereus	+	1.00E-06	30	0	6.5	14.42	13.97	3.3	0.01	0.18
Bacillus cereus	+	1.00E-06	30	0	6.72	14.64	14.19	3.48	0.02	0.53
Bacillus cereus	+	1.00E-06	30	0	4.78	12.71	12.25	2.64	0.00	0.13
Bacillus cereus	+	1.00E-06	30	0	5.15	13.08	12.62	2.72	0.04	1.54
Bacillus cereus	+	1.00E-06	30	0	3.12	11.05	10.6	1.83	0.03	1.73
Bacillus cereus	+	1.00E-06	30	0	4.4	12.33	11.88	1.96	0.04	2.09
Bacillus cereus	+	1.00E-06	30	0	5.37	13.3	12.84	2.69	0.03	1.26
Bacillus cereus	+	1.00E-06	30	0	7.59	15.52	15.06	3.86	0.01	0.34
Bacillus cereus	+	1.00E-06	30	0.001	6.22	14.15	13.69	2.92	0.05	1.87
Bacillus cereus	+	1.00E-06	30	0.001	4.12	12.05	11.6	1.8	0.12	6.81
Bacillus cereus	+	1.00E-06	30	0.001	7.85	15.77	15.32	3.48	0.01	0.22
Bacillus cereus	+	1.00E-06	30	0.001	8.16	16.09	15.64	3.65	0.03	0.77
Bacillus cereus	+	1.00E-06	30	0.001	6.5	14.42	13.97	3.35	0.02	0.48
Bacillus cereus	+	1.00E-06	30	0.001	6.72	14.64	14.19	3.36	0.02	0.56
Bacillus cereus	+	1.00E-06	30	0.001	4.78	12.71	12.25	2.65	0.01	0.37
Bacillus cereus	+	1.00E-06	30	0.001	5.15	13.08	12.62	2.7	0.02	0.76
Bacillus cereus	+	1.00E-06	30	0.001	3.12	11.05	10.6	1.84	0.06	3.52
Bacillus cereus	+	1.00E-06	30	0.001	4.4	12.33	11.88	2.06	0.04	2.03
Bacillus cereus	+	1.00E-06	30	0.001	5.37	13.3	12.84	2.72	0.00	0.03
Bacillus cereus	+	1.00E-06	30	0.001	7.59	15.52	15.06	3.71	0.00	0.06
Escherichia coli	-	5.00E-07	5	0	8.44	16.36	16.05	2.67	0.08	2.90
Escherichia coli	-	5.00E-07	5	0	8.54	16.46	16.16	2.59	0.06	2.26
Escherichia coli	-	5.00E-07	5	0	8.57	16.49	16.19	2.76	0.00	0.01
Escherichia coli	-	5.00E-07	5	0	7.41	15.33	15.03	2.97
Escherichia coli	-	5.00E-07	5	0	7.64	15.56	15.26	2.14	0.05	2.41
Escherichia coli	-	5.00E-07	5	0	7.25	15.17	14.87	2.47	0.16	6.63
Escherichia coli	-	5.00E-07	5	0	6.4	14.32	14.02	1.7	0.06	3.45
Escherichia coli	-	5.00E-07	5	0	6.27	14.19	13.89	1.66	0.04	2.52
Escherichia coli	-	5.00E-07	5	0	6.1	14.03	13.72	2.4	0.12	5.14
Escherichia coli	-	5.00E-07	5	0	6.14	14.06	13.76	2.09	0.17	8.15
Escherichia coli	-	5.00E-07	5	0	5.43	13.35	13.05	1.2	0.07	6.02
Escherichia coli	-	5.00E-07	5	0	5.43	13.35	13.05	1.58	0.01	0.43
Escherichia coli	-	5.00E-07	5	0.001	8.44	16.36	16.05	2.78	0.07	2.61
Escherichia coli	-	5.00E-07	5	0.001	8.54	16.46	16.16	2.69	0.07	2.49
Escherichia coli	-	5.00E-07	5	0.001	8.57	16.49	16.19	2.68	0.00	0.14
Escherichia coli	-	5.00E-07	5	0.001	7.41	15.33	15.03	2.2
Escherichia coli	-	5.00E-07	5	0.001	7.64	15.56	15.26	1.98	0.07	3.72
Escherichia coli	-	5.00E-07	5	0.001	7.25	15.17	14.87	2.22	0.10	4.28
Escherichia coli	-	5.00E-07	5	0.001	6.4	14.32	14.02	1.75
Escherichia coli	-	5.00E-07	5	0.001	6.27	14.19	13.89	1.33	0.06	4.75
Escherichia coli	-	5.00E-07	5	0.001	6.1	14.03	13.72	2.03	0.03	1.57
Escherichia coli	-	5.00E-07	5	0.001	6.14	14.06	13.76	1.8	0.07	3.93
Escherichia coli	-	5.00E-07	5	0.001	5.43	13.35	13.05	1.34	0.15	11.15
Escherichia coli	-	5.00E-07	5	0.001	5.43	13.35	13.05	1.28	0.03	2.16
Escherichia coli	-	1.00E-06	5	0	8.44	16.36	16.05	3.33	0.07	1.99
Escherichia coli	-	1.00E-06	5	0	8.54	16.46	16.16	3.13	0.09	2.79
Escherichia coli	-	1.00E-06	5	0	8.57	16.49	16.19	3.16	0.02	0.61
Escherichia coli	-	1.00E-06	5	0	7.41	15.33	15.03	2.51
Escherichia coli	-	1.00E-06	5	0	7.64	15.56	15.26	2.89	0.03	1.15
Escherichia coli	-	1.00E-06	5	0	7.25	15.17	14.87	2.91	0.11	3.74
Escherichia coli	-	1.00E-06	5	0	6.4	14.32	14.02	2.26	0.24	10.64
Escherichia coli	-	1.00E-06	5	0	6.27	14.19	13.89	2.16	0.00	0.12
Escherichia coli	-	1.00E-06	5	0	6.1	14.03	13.72	2.3	0.01	0.54
Escherichia coli	-	1.00E-06	5	0	6.14	14.06	13.76	2.29	0.03	1.35
Escherichia coli	-	1.00E-06	5	0	5.43	13.35	13.05	1.38	0.11	7.93
Escherichia coli	-	1.00E-06	5	0	5.43	13.35	13.05	1.77	0.05	2.65
Escherichia coli	-	1.00E-06	5	0.001	8.44	16.36	16.05	3.4	0.05	1.45
Escherichia coli	-	1.00E-06	5	0.001	8.54	16.46	16.16	3.23	0.06	1.81
Escherichia coli	-	1.00E-06	5	0.001	8.57	16.49	16.19	3.32	0.01	0.33
Escherichia coli	-	1.00E-06	5	0.001	7.41	15.33	15.03	2.85	0.46	16.07
Escherichia coli	-	1.00E-06	5	0.001	7.64	15.56	15.26	2.77	0.05	1.69
Escherichia coli	-	1.00E-06	5	0.001	7.25	15.17	14.87	2.77	0.14	5.05
Escherichia coli	-	1.00E-06	5	0.001	6.4	14.32	14.02	2.09	0.15	7.10
Escherichia coli	-	1.00E-06	5	0.001	6.27	14.19	13.89	1.76	0.01	0.78
Escherichia coli	-	1.00E-06	5	0.001	6.1	14.03	13.72	2.27	0.03	1.23
Escherichia coli	-	1.00E-06	5	0.001	6.14	14.06	13.76	2.2	0.01	0.57
Escherichia coli	-	1.00E-06	5	0.001	5.43	13.35	13.05	1.5	0.08	5.25
Escherichia coli	-	1.00E-06	5	0.001	5.43	13.35	13.05	1.75	0.04	2.04
Escherichia coli	-	5.00E-07	15	0	8.44	16.36	16.05	2.89	0.02	0.71
Escherichia coli	-	5.00E-07	15	0	8.54	16.46	16.16	2.91	0.02	0.82
Escherichia coli	-	5.00E-07	15	0	8.57	16.49	16.19	2.9	0.01	0.28
Escherichia coli	-	5.00E-07	15	0	7.41	15.33	15.03	3.06	0.02	0.74
Escherichia coli	-	5.00E-07	15	0	7.64	15.56	15.26	2.3	0.00	0.19
Escherichia coli	-	5.00E-07	15	0	7.25	15.17	14.87	2.85	0.07	2.33
Escherichia coli	-	5.00E-07	15	0	6.4	14.32	14.02	2.17	NA	#VALUE!
Escherichia coli	-	5.00E-07	15	0	6.27	14.19	13.89	2.13	0.15	6.93
Escherichia coli	-	5.00E-07	15	0	6.1	14.03	13.72	2.32	0.02	0.94
Escherichia coli	-	5.00E-07	15	0	6.14	14.06	13.76	2.16	0.06	2.73
Escherichia coli	-	5.00E-07	15	0	5.43	13.35	13.05	1.16	0.26	21.97
Escherichia coli	-	5.00E-07	15	0	5.43	13.35	13.05	1.48	0.09	6.41
Escherichia coli	-	5.00E-07	15	0.001	8.44	16.36	16.05	2.99	0.01	0.43
Escherichia coli	-	5.00E-07	15	0.001	8.54	16.46	16.16	2.94	0.02	0.71
Escherichia coli	-	5.00E-07	15	0.001	8.57	16.49	16.19	2.91	0.00	0.13
Escherichia coli	-	5.00E-07	15	0.001	7.41	15.33	15.03	2.87	NA	#VALUE!
Escherichia coli	-	5.00E-07	15	0.001	7.64	15.56	15.26	2.21	0.04	1.64
Escherichia coli	-	5.00E-07	15	0.001	7.25	15.17	14.87	2.62	0.06	2.43
Escherichia coli	-	5.00E-07	15	0.001	6.4	14.32	14.02	1.89	0.08	4.20
Escherichia coli	-	5.00E-07	15	0.001	6.27	14.19	13.89	1.44	0.02	1.25
Escherichia coli	-	5.00E-07	15	0.001	6.1	14.03	13.72	1.99	0.02	0.91
Escherichia coli	-	5.00E-07	15	0.001	6.14	14.06	13.76	1.86	0.01	0.30
Escherichia coli	-	5.00E-07	15	0.001	5.43	13.35	13.05		NA	#VALUE!
Escherichia coli	-	5.00E-07	15	0.001	5.43	13.35	13.05	1.45	0.14	9.38
Escherichia coli	-	1.00E-06	15	0	8.44	16.36	16.05	3.5	0.02	0.48
Escherichia coli	-	1.00E-06	15	0	8.54	16.46	16.16	3.41	0.04	1.17
Escherichia coli	-	1.00E-06	15	0	8.57	16.49	16.19	3.4	0.02	0.48
Escherichia coli	-	1.00E-06	15	0	7.41	15.33	15.03	3.21	0.00	0.04
Escherichia coli	-	1.00E-06	15	0	7.64	15.56	15.26	2.95	0.00	0.12
Escherichia coli	-	1.00E-06	15	0	7.25	15.17	14.87	3.15	0.08	2.40
Escherichia coli	-	1.00E-06	15	0	6.4	14.32	14.02	2.25	0.06	2.80
Escherichia coli	-	1.00E-06	15	0	6.27	14.19	13.89	2.3	0.03	1.31
Escherichia coli	-	1.00E-06	15	0	6.1	14.03	13.72	2.29	0.00	0.10
Escherichia coli	-	1.00E-06	15	0	6.14	14.06	13.76	2.3	0.06	2.55
Escherichia coli	-	1.00E-06	15	0	5.43	13.35	13.05	1.55	0.04	2.46
Escherichia coli	-	1.00E-06	15	0	5.43	13.35	13.05	1.74	0.04	2.47
Escherichia coli	-	1.00E-06	15	0.001	8.44	16.36	16.05	3.56	0.01	0.25
Escherichia coli	-	1.00E-06	15	0.001	8.54	16.46	16.16	3.42	0.04	1.29
Escherichia coli	-	1.00E-06	15	0.001	8.57	16.49	16.19	3.39	0.01	0.24
Escherichia coli	-	1.00E-06	15	0.001	7.41	15.33	15.03	3.21	NA	#VALUE!
Escherichia coli	-	1.00E-06	15	0.001	7.64	15.56	15.26	2.85	0.00	0.17
Escherichia coli	-	1.00E-06	15	0.001	7.25	15.17	14.87	2.89	0.06	1.95
Escherichia coli	-	1.00E-06	15	0.001	6.4	14.32	14.02	2.18	0.11	4.86
Escherichia coli	-	1.00E-06	15	0.001	6.27	14.19	13.89	1.85	0.00	0.01
Escherichia coli	-	1.00E-06	15	0.001	6.1	14.03	13.72	2.27	0.07	2.89
Escherichia coli	-	1.00E-06	15	0.001	6.14	14.06	13.76	2.3	0.07	3.00
Escherichia coli	-	1.00E-06	15	0.001	5.43	13.35	13.05	1.62	0.06	3.57
Escherichia coli	-	1.00E-06	15	0.001	5.43	13.35	13.05	1.75	0.12	6.60
Escherichia coli	-	5.00E-07	30	0	8.44	16.36	16.05	2.96	0.03	0.85
Escherichia coli	-	5.00E-07	30	0	8.54	16.46	16.16	2.99	0.00	0.09
Escherichia coli	-	5.00E-07	30	0	8.57	16.49	16.19	3.08	0.00	0.06
Escherichia coli	-	5.00E-07	30	0	7.41	15.33	15.03	3.09	0.03	1.09
Escherichia coli	-	5.00E-07	30	0	7.64	15.56	15.26	2.38	0.02	0.74
Escherichia coli	-	5.00E-07	30	0	7.25	15.17	14.87	2.88	0.01	0.39
Escherichia coli	-	5.00E-07	30	0	6.4	14.32	14.02	2.26	0.01	0.34
Escherichia coli	-	5.00E-07	30	0	6.27	14.19	13.89	2.15	0.08	3.87
Escherichia coli	-	5.00E-07	30	0	6.1	14.03	13.72	2.14	0.06	2.62
Escherichia coli	-	5.00E-07	30	0	6.14	14.06	13.76	2.2	0.02	0.75
Escherichia coli	-	5.00E-07	30	0	5.43	13.35	13.05	1.35	0.33	24.76
Escherichia coli	-	5.00E-07	30	0	5.43	13.35	13.05	1.57	0.05	3.28
Escherichia coli	-	5.00E-07	30	0.001	8.44	16.36	16.05	3.1	0.03	1.09
Escherichia coli	-	5.00E-07	30	0.001	8.54	16.46	16.16	3.05	0.03	0.95
Escherichia coli	-	5.00E-07	30	0.001	8.57	16.49	16.19	3.07	0.01	0.25
Escherichia coli	-	5.00E-07	30	0.001	7.41	15.33	15.03	2.88	0.04	1.51
Escherichia coli	-	5.00E-07	30	0.001	7.64	15.56	15.26	2.31	0.01	0.50
Escherichia coli	-	5.00E-07	30	0.001	7.25	15.17	14.87	2.54	0.07	2.91
Escherichia coli	-	5.00E-07	30	0.001	6.4	14.32	14.02	1.94	0.06	3.06
Escherichia coli	-	5.00E-07	30	0.001	6.27	14.19	13.89	1.45	0.05	3.37
Escherichia coli	-	5.00E-07	30	0.001	6.1	14.03	13.72	1.85	0.08	4.25
Escherichia coli	-	5.00E-07	30	0.001	6.14	14.06	13.76	2	0.04	1.95
Escherichia coli	-	5.00E-07	30	0.001	5.43	13.35	13.05	1.33	0.31	23.51
Escherichia coli	-	5.00E-07	30	0.001	5.43	13.35	13.05	1.37	0.06	4.68
Escherichia coli	-	1.00E-06	30	0	8.44	16.36	16.05	3.53	0.02	0.52
Escherichia coli	-	1.00E-06	30	0	8.54	16.46	16.16	3.44	0.03	0.86
Escherichia coli	-	1.00E-06	30	0	8.57	16.49	16.19	3.51	0.01	0.36
Escherichia coli	-	1.00E-06	30	0	7.41	15.33	15.03	3.27	0.02	0.71
Escherichia coli	-	1.00E-06	30	0	7.64	15.56	15.26	2.98	0.02	0.58
Escherichia coli	-	1.00E-06	30	0	7.25	15.17	14.87	3.1	0.02	0.57
Escherichia coli	-	1.00E-06	30	0	6.4	14.32	14.02	2.36	0.09	4.01
Escherichia coli	-	1.00E-06	30	0	6.27	14.19	13.89	2.35	0.04	1.87
Escherichia coli	-	1.00E-06	30	0	6.1	14.03	13.72	2.25	0.09	3.85
Escherichia coli	-	1.00E-06	30	0	6.14	14.06	13.76	2.45	0.13	5.50
Escherichia coli	-	1.00E-06	30	0	5.43	13.35	13.05	1.48	0.04	2.80
Escherichia coli	-	1.00E-06	30	0	5.43	13.35	13.05	1.68	0.06	3.86
Escherichia coli	-	1.00E-06	30	0.001	8.44	16.36	16.05	3.61	0.00	0.13
Escherichia coli	-	1.00E-06	30	0.001	8.54	16.46	16.16	3.49	0.02	0.60
Escherichia coli	-	1.00E-06	30	0.001	8.57	16.49	16.19	3.61	0.01	0.41
Escherichia coli	-	1.00E-06	30	0.001	7.41	15.33	15.03	3.17	0.03	0.84
Escherichia coli	-	1.00E-06	30	0.001	7.64	15.56	15.26	2.95	0.02	0.60
Escherichia coli	-	1.00E-06	30	0.001	7.25	15.17	14.87	2.89	0.05	1.73
Escherichia coli	-	1.00E-06	30	0.001	6.4	14.32	14.02	2.14	0.07	3.17
Escherichia coli	-	1.00E-06	30	0.001	6.27	14.19	13.89	1.83	0.02	0.97
Escherichia coli	-	1.00E-06	30	0.001	6.1	14.03	13.72	2.1	0.02	0.98
Escherichia coli	-	1.00E-06	30	0.001	6.14	14.06	13.76	2.22	0.05	2.35
Escherichia coli	-	1.00E-06	30	0.001	5.43	13.35	13.05	1.59	0.13	8.13
Escherichia coli	-	1.00E-06	30	0.001	5.43	13.35	13.05	1.69	0.07	3.96
S. Typhimurium	-	5.00E-07	5	0	8.3	16.19	15.9	2.19	0.07	3.13
S. Typhimurium	-	5.00E-07	5	0	8.39	16.29	15.99	1.99	0.02	1.16
S. Typhimurium	-	5.00E-07	5	0	7.92	15.82	15.53	2.43	0.01	0.49
S. Typhimurium	-	5.00E-07	5	0	7.25	15.14	14.85	2	0.04	2.22
S. Typhimurium	-	5.00E-07	5	0	7.24	15.13	14.84	1.66	0.17	10.49
S. Typhimurium	-	5.00E-07	5	0	7.83	15.72	15.43	2.51	0.01	0.26
S. Typhimurium	-	5.00E-07	5	0	6.46	14.35	14.06	1.41	0.08	5.84
S. Typhimurium	-	5.00E-07	5	0	6.06	13.95	13.66	1.29	0.13	10.39
S. Typhimurium	-	5.00E-07	5	0	6.22	14.11	13.82	2.16	0.05	2.28
S. Typhimurium	-	5.00E-07	5	0	5.08	12.98	12.69	1.37	0.07	5.05
S. Typhimurium	-	5.00E-07	5	0	5.22	13.11	12.82		NA	#VALUE!
S. Typhimurium	-	5.00E-07	5	0	7.13	15.02	14.73	2.07	0.01	0.54
S. Typhimurium	-	5.00E-07	5	0.001	8.3	16.19	15.9	2.08	0.09	4.29
S. Typhimurium	-	5.00E-07	5	0.001	8.39	16.29	15.99	2.01	0.03	1.47
S. Typhimurium	-	5.00E-07	5	0.001	7.92	15.82	15.53	2.3	0.01	0.47
S. Typhimurium	-	5.00E-07	5	0.001	7.25	15.14	14.85	1.84	0.03	1.88
S. Typhimurium	-	5.00E-07	5	0.001	7.24	15.13	14.84	1.5	0.11	7.46
S. Typhimurium	-	5.00E-07	5	0.001	7.83	15.72	15.43	2.55	0.01	0.48
S. Typhimurium	-	5.00E-07	5	0.001	6.46	14.35	14.06	1.4	0.05	3.47
S. Typhimurium	-	5.00E-07	5	0.001	6.06	13.95	13.66	1.38	0.15	11.22
S. Typhimurium	-	5.00E-07	5	0.001	6.22	14.11	13.82	2.17	0.02	1.03
S. Typhimurium	-	5.00E-07	5	0.001	5.08	12.98	12.69	1.52	0.26	16.88
S. Typhimurium	-	5.00E-07	5	0.001	5.22	13.11	12.82	1.42	0.09	6.08
S. Typhimurium	-	5.00E-07	5	0.001	7.13	15.02	14.73	1.98	0.07	3.53
S. Typhimurium	-	1.00E-06	5	0	8.3	16.19	15.9	2.74	0.05	1.97
S. Typhimurium	-	1.00E-06	5	0	8.39	16.29	15.99	2.46	0.17	7.05
S. Typhimurium	-	1.00E-06	5	0	7.92	15.82	15.53	2.83	0.01	0.39
S. Typhimurium	-	1.00E-06	5	0	7.25	15.14	14.85	2.38	0.05	2.06
S. Typhimurium	-	1.00E-06	5	0	7.24	15.13	14.84	2.16	0.06	2.84
S. Typhimurium	-	1.00E-06	5	0	7.83	15.72	15.43	3.01	0.01	0.39
S. Typhimurium	-	1.00E-06	5	0	6.46	14.35	14.06	1.81	0.01	0.60
S. Typhimurium	-	1.00E-06	5	0	6.06	13.95	13.66	1.92	0.14	7.10
S. Typhimurium	-	1.00E-06	5	0	6.22	14.11	13.82	2.36	0.03	1.08
S. Typhimurium	-	1.00E-06	5	0	5.08	12.98	12.69	1.54	0.05	3.36
S. Typhimurium	-	1.00E-06	5	0	5.22	13.11	12.82	1.29	0.19	14.88
S. Typhimurium	-	1.00E-06	5	0	7.13	15.02	14.73	2.66	0.05	1.96
S. Typhimurium	-	1.00E-06	5	0.001	8.3	16.19	15.9	2.68	0.08	2.83
S. Typhimurium	-	1.00E-06	5	0.001	8.39	16.29	15.99	2.47	0.16	6.49
S. Typhimurium	-	1.00E-06	5	0.001	7.92	15.82	15.53	2.84	0.01	0.23
S. Typhimurium	-	1.00E-06	5	0.001	7.25	15.14	14.85	2.25	0.03	1.29
S. Typhimurium	-	1.00E-06	5	0.001	7.24	15.13	14.84	1.99	0.09	4.72
S. Typhimurium	-	1.00E-06	5	0.001	7.83	15.72	15.43	2.95	0.01	0.38
S. Typhimurium	-	1.00E-06	5	0.001	6.46	14.35	14.06	1.77	0.01	0.71
S. Typhimurium	-	1.00E-06	5	0.001	6.06	13.95	13.66	1.84	0.27	14.73
S. Typhimurium	-	1.00E-06	5	0.001	6.22	14.11	13.82	2.26	0.06	2.55
S. Typhimurium	-	1.00E-06	5	0.001	5.08	12.98	12.69	1.69	0.11	6.52
S. Typhimurium	-	1.00E-06	5	0.001	5.22	13.11	12.82	1.82	0.28	15.21
S. Typhimurium	-	1.00E-06	5	0.001	7.13	15.02	14.73	2.5	0.03	1.24
S. Typhimurium	-	5.00E-07	15	0	8.3	16.19	15.9	2.32	0.04	1.56
S. Typhimurium	-	5.00E-07	15	0	8.39	16.29	15.99	2.21	0.05	2.37
S. Typhimurium	-	5.00E-07	15	0	7.92	15.82	15.53	2.48	0.01	0.35
S. Typhimurium	-	5.00E-07	15	0	7.25	15.14	14.85	2.06	0.03	1.46
S. Typhimurium	-	5.00E-07	15	0	7.24	15.13	14.84	2.08	0.17	8.32
S. Typhimurium	-	5.00E-07	15	0	7.83	15.72	15.43	2.61	0.03	1.33
S. Typhimurium	-	5.00E-07	15	0	6.46	14.35	14.06	1.42	0.01	0.37
S. Typhimurium	-	5.00E-07	15	0	6.06	13.95	13.66	1.59	0.23	14.78
S. Typhimurium	-	5.00E-07	15	0	6.22	14.11	13.82	2.07	0.09	4.45
S. Typhimurium	-	5.00E-07	15	0	5.08	12.98	12.69	1.47	0.09	5.92
S. Typhimurium	-	5.00E-07	15	0	5.22	13.11	12.82	1.2	0.03	2.65
S. Typhimurium	-	5.00E-07	15	0	7.13	15.02	14.73	2.48	0.02	0.69
S. Typhimurium	-	5.00E-07	15	0.001	8.3	16.19	15.9	2.21	0.05	2.06
S. Typhimurium	-	5.00E-07	15	0.001	8.39	16.29	15.99	2.15	0.03	1.42
S. Typhimurium	-	5.00E-07	15	0.001	7.92	15.82	15.53	2.47	0.01	0.32
S. Typhimurium	-	5.00E-07	15	0.001	7.25	15.14	14.85	1.95	0.10	5.33
S. Typhimurium	-	5.00E-07	15	0.001	7.24	15.13	14.84	1.61	0.12	7.40
S. Typhimurium	-	5.00E-07	15	0.001	7.83	15.72	15.43	2.58	0.06	2.18
S. Typhimurium	-	5.00E-07	15	0.001	6.46	14.35	14.06	1.44	0.03	2.23
S. Typhimurium	-	5.00E-07	15	0.001	6.06	13.95	13.66	1.44	0.17	11.78
S. Typhimurium	-	5.00E-07	15	0.001	6.22	14.11	13.82	2.06	0.09	4.21
S. Typhimurium	-	5.00E-07	15	0.001	5.08	12.98	12.69	1.34	0.06	4.19
S. Typhimurium	-	5.00E-07	15	0.001	5.22	13.11	12.82	1.36	0.05	3.69
S. Typhimurium	-	5.00E-07	15	0.001	7.13	15.02	14.73	2.21	0.01	0.43
S. Typhimurium	-	1.00E-06	15	0	8.3	16.19	15.9	2.94	0.01	0.30
S. Typhimurium	-	1.00E-06	15	0	8.39	16.29	15.99	2.78	0.06	2.18
S. Typhimurium	-	1.00E-06	15	0	7.92	15.82	15.53	3.11	0.01	0.25
S. Typhimurium	-	1.00E-06	15	0	7.25	15.14	14.85	2.48	0.04	1.51
S. Typhimurium	-	1.00E-06	15	0	7.24	15.13	14.84	2.46	0.07	2.69
S. Typhimurium	-	1.00E-06	15	0	7.83	15.72	15.43	3.08	0.01	0.35
S. Typhimurium	-	1.00E-06	15	0	6.46	14.35	14.06	1.96	0.05	2.39
S. Typhimurium	-	1.00E-06	15	0	6.06	13.95	13.66	1.94	0.02	0.82
S. Typhimurium	-	1.00E-06	15	0	6.22	14.11	13.82	2.39	0.05	2.28
S. Typhimurium	-	1.00E-06	15	0	5.08	12.98	12.69	1.5	0.01	0.97
S. Typhimurium	-	1.00E-06	15	0	5.22	13.11	12.82	1.21	0.02	1.63
S. Typhimurium	-	1.00E-06	15	0	7.13	15.02	14.73	2.96	0.03	0.87
S. Typhimurium	-	1.00E-06	15	0.001	8.3	16.19	15.9	2.84	0.03	1.00
S. Typhimurium	-	1.00E-06	15	0.001	8.39	16.29	15.99	2.73	0.05	1.77
S. Typhimurium	-	1.00E-06	15	0.001	7.92	15.82	15.53	3.03	0.01	0.19
S. Typhimurium	-	1.00E-06	15	0.001	7.25	15.14	14.85	2.2	0.03	1.45
S. Typhimurium	-	1.00E-06	15	0.001	7.24	15.13	14.84	2.27	0.12	5.32
S. Typhimurium	-	1.00E-06	15	0.001	7.83	15.72	15.43	2.97	0.00	0.05
S. Typhimurium	-	1.00E-06	15	0.001	6.46	14.35	14.06	1.9	0.09	4.66
S. Typhimurium	-	1.00E-06	15	0.001	6.06	13.95	13.66	1.93	0.21	10.63
S. Typhimurium	-	1.00E-06	15	0.001	6.22	14.11	13.82	2.31	0.04	1.73
S. Typhimurium	-	1.00E-06	15	0.001	5.08	12.98	12.69	1.52	0.08	5.49
S. Typhimurium	-	1.00E-06	15	0.001	5.22	13.11	12.82	1.23	0.02	1.69
S. Typhimurium	-	1.00E-06	15	0.001	7.13	15.02	14.73	2.59	0.02	0.63
S. Typhimurium	-	5.00E-07	30	0	8.3	16.19	15.9	2.36	0.01	0.52
S. Typhimurium	-	5.00E-07	30	0	8.39	16.29	15.99	2.38	0.02	0.85
S. Typhimurium	-	5.00E-07	30	0	7.92	15.82	15.53	2.69	0.01	0.54
S. Typhimurium	-	5.00E-07	30	0	7.25	15.14	14.85	2.13	0.00	0.05
S. Typhimurium	-	5.00E-07	30	0	7.24	15.13	14.84	2.08	0.02	0.87
S. Typhimurium	-	5.00E-07	30	0	7.83	15.72	15.43	2.77	0.10	3.67
S. Typhimurium	-	5.00E-07	30	0	6.46	14.35	14.06	1.58	0.03	1.62
S. Typhimurium	-	5.00E-07	30	0	6.06	13.95	13.66	1.76	0.17	9.84
S. Typhimurium	-	5.00E-07	30	0	6.22	14.11	13.82	2.19	0.01	0.26
S. Typhimurium	-	5.00E-07	30	0	5.08	12.98	12.69	1.45	0.19	12.87
S. Typhimurium	-	5.00E-07	30	0	5.22	13.11	12.82	1.07	0.25	22.88
S. Typhimurium	-	5.00E-07	30	0	7.13	15.02	14.73	2.76	0.00	0.06
S. Typhimurium	-	5.00E-07	30	0.001	8.3	16.19	15.9	2.22	0.03	1.28
S. Typhimurium	-	5.00E-07	30	0.001	8.39	16.29	15.99	2.34	0.02	0.80
S. Typhimurium	-	5.00E-07	30	0.001	7.92	15.82	15.53	2.6	0.03	1.05
S. Typhimurium	-	5.00E-07	30	0.001	7.25	15.14	14.85	1.96	0.03	1.58
S. Typhimurium	-	5.00E-07	30	0.001	7.24	15.13	14.84	1.72	0.04	2.55
S. Typhimurium	-	5.00E-07	30	0.001	7.83	15.72	15.43	2.64	0.04	1.48
S. Typhimurium	-	5.00E-07	30	0.001	6.46	14.35	14.06	1.62	0.09	5.50
S. Typhimurium	-	5.00E-07	30	0.001	6.06	13.95	13.66	1.32	0.02	1.63
S. Typhimurium	-	5.00E-07	30	0.001	6.22	14.11	13.82	2.05	0.05	2.55
S. Typhimurium	-	5.00E-07	30	0.001	5.08	12.98	12.69	1.49	0.27	18.00
S. Typhimurium	-	5.00E-07	30	0.001	5.22	13.11	12.82	1.18	0.06	5.50
S. Typhimurium	-	5.00E-07	30	0.001	7.13	15.02	14.73	2.39	0.02	0.93
S. Typhimurium	-	1.00E-06	30	0	8.3	16.19	15.9	2.97	0.02	0.81
S. Typhimurium	-	1.00E-06	30	0	8.39	16.29	15.99	2.82	0.04	1.44
S. Typhimurium	-	1.00E-06	30	0	7.92	15.82	15.53	3.18	0.00	0.08
S. Typhimurium	-	1.00E-06	30	0	7.25	15.14	14.85	2.57	0.01	0.39
S. Typhimurium	-	1.00E-06	30	0	7.24	15.13	14.84	2.7	0.07	2.62
S. Typhimurium	-	1.00E-06	30	0	7.83	15.72	15.43	3.12	0.01	0.24
S. Typhimurium	-	1.00E-06	30	0	6.46	14.35	14.06	2.02	0.01	0.64
S. Typhimurium	-	1.00E-06	30	0	6.06	13.95	13.66	1.93	0.08	4.20
S. Typhimurium	-	1.00E-06	30	0	6.22	14.11	13.82	2.34	0.03	1.38
S. Typhimurium	-	1.00E-06	30	0	5.08	12.98	12.69	1.52	0.04	2.50
S. Typhimurium	-	1.00E-06	30	0	5.22	13.11	12.82	1.39	0.02	1.59
S. Typhimurium	-	1.00E-06	30	0	7.13	15.02	14.73	3.06	0.01	0.44
S. Typhimurium	-	1.00E-06	30	0.001	8.3	16.19	15.9	2.96	0.01	0.24
S. Typhimurium	-	1.00E-06	30	0.001	8.39	16.29	15.99	2.91	0.04	1.29
S. Typhimurium	-	1.00E-06	30	0.001	7.92	15.82	15.53	3.15	0.00	0.12
S. Typhimurium	-	1.00E-06	30	0.001	7.25	15.14	14.85	2.43	0.00	0.20
S. Typhimurium	-	1.00E-06	30	0.001	7.24	15.13	14.84	2.25	0.04	1.64
S. Typhimurium	-	1.00E-06	30	0.001	7.83	15.72	15.43	3.08	0.01	0.47
S. Typhimurium	-	1.00E-06	30	0.001	6.46	14.35	14.06	2.03	0.22	10.64
S. Typhimurium	-	1.00E-06	30	0.001	6.06	13.95	13.66	1.62	0.07	4.20
S. Typhimurium	-	1.00E-06	30	0.001	6.22	14.11	13.82	2.31	0.00	0.16
S. Typhimurium	-	1.00E-06	30	0.001	5.08	12.98	12.69	1.53	0.20	12.83
S. Typhimurium	-	1.00E-06	30	0.001	5.22	13.11	12.82	1.3	0.03	2.54
S. Typhimurium	-	1.00E-06	30	0.001	7.13	15.02	14.73	2.75	0.00	0.14
S. aureus	+	5.00E-07	5	0	8.64	16.29	15.81	3.36	0.01	0.34
S. aureus	+	5.00E-07	5	0	8.57	16.22	15.74	3.3	0.01	0.32
S. aureus	+	5.00E-07	5	0	8.54	16.19	15.71	3.36	0.00	0.02
S. aureus	+	5.00E-07	5	0	7.63	15.28	14.8	3.07	0.00	0.13
S. aureus	+	5.00E-07	5	0	7.38	15.03	14.55	2.94	0.03	1.16
S. aureus	+	5.00E-07	5	0	7.51	15.16	14.68	2.89	0.01	0.44
S. aureus	+	5.00E-07	5	0	6.57	14.22	13.74	2.05	0.07	3.52
S. aureus	+	5.00E-07	5	0	6.4	14.05	13.57	1.98	0.03	1.55
S. aureus	+	5.00E-07	5	0	6.48	14.13	13.65	2.1	0.12	5.83
S. aureus	+	5.00E-07	5	0	5.43	13.08	12.6	1.32	0.09	6.68
S. aureus	+	5.00E-07	5	0	5.48	13.13	12.65	1.23	0.07	5.65
S. aureus	+	5.00E-07	5	0	5.46	13.12	12.63	1.25	0.05	3.86
S. aureus	+	5.00E-07	5	0.001	8.64	16.29	15.81	3.3	0.04	1.30
S. aureus	+	5.00E-07	5	0.001	8.57	16.22	15.74	3.23	0.02	0.52
S. aureus	+	5.00E-07	5	0.001	8.54	16.19	15.71	3.32	0.00	0.13
S. aureus	+	5.00E-07	5	0.001	7.63	15.28	14.8	3.01	0.02	0.81
S. aureus	+	5.00E-07	5	0.001	7.38	15.03	14.55	2.89	0.04	1.39
S. aureus	+	5.00E-07	5	0.001	7.51	15.16	14.68	2.97	0.02	0.62
S. aureus	+	5.00E-07	5	0.001	6.57	14.22	13.74	2.11	0.03	1.56
S. aureus	+	5.00E-07	5	0.001	6.4	14.05	13.57	1.96	0.01	0.53
S. aureus	+	5.00E-07	5	0.001	6.48	14.13	13.65	2.28	0.13	5.82
S. aureus	+	5.00E-07	5	0.001	5.43	13.08	12.6	1.37	0.11	7.83
S. aureus	+	5.00E-07	5	0.001	5.48	13.13	12.65	1.27	NA	#VALUE!
S. aureus	+	5.00E-07	5	0.001	5.46	13.12	12.63	1.2	0.27	22.64
S. aureus	+	1.00E-06	5	0	8.64	16.29	15.81	3.72	0.01	0.13
S. aureus	+	1.00E-06	5	0	8.57	16.22	15.74	3.62	0.00	0.02
S. aureus	+	1.00E-06	5	0	8.54	16.19	15.71	3.65	0.01	0.21
S. aureus	+	1.00E-06	5	0	7.63	15.28	14.8	3.07	0.00	0.06
S. aureus	+	1.00E-06	5	0	7.38	15.03	14.55	2.93	0.05	1.61
S. aureus	+	1.00E-06	5	0	7.51	15.16	14.68	2.99	0.01	0.22
S. aureus	+	1.00E-06	5	0	6.57	14.22	13.74	2.01	0.03	1.66
S. aureus	+	1.00E-06	5	0	6.4	14.05	13.57	2.06	0.15	7.44
S. aureus	+	1.00E-06	5	0	6.48	14.13	13.65	2	0.02	0.80
S. aureus	+	1.00E-06	5	0	5.43	13.08	12.6	1.45	0.01	0.35
S. aureus	+	1.00E-06	5	0	5.48	13.13	12.65	1.54	0.10	6.28
S. aureus	+	1.00E-06	5	0	5.46	13.12	12.63	1.67	0.19	11.35
S. aureus	+	1.00E-06	5	0.001	8.64	16.29	15.81	3.71	0.02	0.57
S. aureus	+	1.00E-06	5	0.001	8.57	16.22	15.74	3.59	0.04	1.17
S. aureus	+	1.00E-06	5	0.001	8.54	16.19	15.71	3.67	0.06	1.54
S. aureus	+	1.00E-06	5	0.001	7.63	15.28	14.8	3.06	0.02	0.67
S. aureus	+	1.00E-06	5	0.001	7.38	15.03	14.55	2.88	0.01	0.26
S. aureus	+	1.00E-06	5	0.001	7.51	15.16	14.68	2.98	0.06	1.87
S. aureus	+	1.00E-06	5	0.001	6.57	14.22	13.74	1.98	0.05	2.41
S. aureus	+	1.00E-06	5	0.001	6.4	14.05	13.57	1.95	0.12	6.10
S. aureus	+	1.00E-06	5	0.001	6.48	14.13	13.65	2	0.08	3.76
S. aureus	+	1.00E-06	5	0.001	5.43	13.08	12.6	1.37	0.02	1.74
S. aureus	+	1.00E-06	5	0.001	5.48	13.13	12.65	1.62	0.36	22.31
S. aureus	+	1.00E-06	5	0.001	5.46	13.12	12.63	1.48	0.02	1.12
S. aureus	+	5.00E-07	15	0	8.64	16.29	15.81	3.41	0.04	1.08
S. aureus	+	5.00E-07	15	0	8.57	16.22	15.74	3.31	0.01	0.19
S. aureus	+	5.00E-07	15	0	8.54	16.19	15.71	3.34	0.01	0.20
S. aureus	+	5.00E-07	15	0	7.63	15.28	14.8	2.92	0.01	0.51
S. aureus	+	5.00E-07	15	0	7.38	15.03	14.55	2.94	0.03	1.03
S. aureus	+	5.00E-07	15	0	7.51	15.16	14.68	2.82	0.01	0.43
S. aureus	+	5.00E-07	15	0	6.57	14.22	13.74	2.09	0.05	2.34
S. aureus	+	5.00E-07	15	0	6.4	14.05	13.57	1.92	0.09	4.52
S. aureus	+	5.00E-07	15	0	6.48	14.13	13.65	2.04	0.04	1.87
S. aureus	+	5.00E-07	15	0	5.43	13.08	12.6	1.3	0.04	3.43
S. aureus	+	5.00E-07	15	0	5.48	13.13	12.65	1.16	0.05	4.15
S. aureus	+	5.00E-07	15	0	5.46	13.12	12.63	1.23	0.29	23.86
S. aureus	+	5.00E-07	15	0.001	8.64	16.29	15.81	3.36	0.00	0.12
S. aureus	+	5.00E-07	15	0.001	8.57	16.22	15.74	3.28	0.02	0.70
S. aureus	+	5.00E-07	15	0.001	8.54	16.19	15.71	3.29	0.03	1.02
S. aureus	+	5.00E-07	15	0.001	7.63	15.28	14.8	3.02	0.01	0.20
S. aureus	+	5.00E-07	15	0.001	7.38	15.03	14.55	2.88	0.01	0.27
S. aureus	+	5.00E-07	15	0.001	7.51	15.16	14.68	2.89	0.02	0.85
S. aureus	+	5.00E-07	15	0.001	6.57	14.22	13.74	2.04	0.08	3.85
S. aureus	+	5.00E-07	15	0.001	6.4	14.05	13.57	1.88	0.05	2.71
S. aureus	+	5.00E-07	15	0.001	6.48	14.13	13.65	1.97	0.09	4.32
S. aureus	+	5.00E-07	15	0.001	5.43	13.08	12.6	1.32	0.03	2.64
S. aureus	+	5.00E-07	15	0.001	5.48	13.13	12.65	1.09	0.00	0.20
S. aureus	+	5.00E-07	15	0.001	5.46	13.12	12.63	1.24	0.11	8.89
S. aureus	+	1.00E-06	15	0	8.64	16.29	15.81	3.73	0.01	0.13
S. aureus	+	1.00E-06	15	0	8.57	16.22	15.74	3.63	0.00	0.10
S. aureus	+	1.00E-06	15	0	8.54	16.19	15.71	3.65	0.01	0.24
S. aureus	+	1.00E-06	15	0	7.63	15.28	14.8	3.1	0.02	0.74
S. aureus	+	1.00E-06	15	0	7.38	15.03	14.55	2.92	0.01	0.22
S. aureus	+	1.00E-06	15	0	7.51	15.16	14.68	3	0.05	1.55
S. aureus	+	1.00E-06	15	0	6.57	14.22	13.74	1.95	0.09	4.63
S. aureus	+	1.00E-06	15	0	6.4	14.05	13.57	1.78	0.04	2.30
S. aureus	+	1.00E-06	15	0	6.48	14.13	13.65	1.99	0.06	2.87
S. aureus	+	1.00E-06	15	0	5.43	13.08	12.6	1.46	0.00	0.01
S. aureus	+	1.00E-06	15	0	5.48	13.13	12.65	1.43	0.02	1.44
S. aureus	+	1.00E-06	15	0	5.46	13.12	12.63	1.55	0.12	7.93
S. aureus	+	1.00E-06	15	0.001	8.64	16.29	15.81	3.69	0.03	0.70
S. aureus	+	1.00E-06	15	0.001	8.57	16.22	15.74	3.6	0.03	0.85
S. aureus	+	1.00E-06	15	0.001	8.54	16.19	15.71	3.66	0.01	0.24
S. aureus	+	1.00E-06	15	0.001	7.63	15.28	14.8	3.08	0.04	1.34
S. aureus	+	1.00E-06	15	0.001	7.38	15.03	14.55	2.94	0.01	0.33
S. aureus	+	1.00E-06	15	0.001	7.51	15.16	14.68	3.02	0.02	0.70
S. aureus	+	1.00E-06	15	0.001	6.57	14.22	13.74	2.01	0.07	3.58
S. aureus	+	1.00E-06	15	0.001	6.4	14.05	13.57	1.92	0.08	4.33
S. aureus	+	1.00E-06	15	0.001	6.48	14.13	13.65	1.95	0.03	1.66
S. aureus	+	1.00E-06	15	0.001	5.43	13.08	12.6	1.32	0.15	11.32
S. aureus	+	1.00E-06	15	0.001	5.48	13.13	12.65	1.3	0.03	2.42
S. aureus	+	1.00E-06	15	0.001	5.46	13.12	12.63	1.47	0.04	2.58
S. aureus	+	5.00E-07	30	0	8.64	16.29	15.81	3.39	0.01	0.20
S. aureus	+	5.00E-07	30	0	8.57	16.22	15.74	3.35	0.01	0.15
S. aureus	+	5.00E-07	30	0	8.54	16.19	15.71	3.36	0.02	0.51
S. aureus	+	5.00E-07	30	0	7.63	15.28	14.8	3	0.01	0.31
S. aureus	+	5.00E-07	30	0	7.38	15.03	14.55	2.91	0.02	0.58
S. aureus	+	5.00E-07	30	0	7.51	15.16	14.68	2.93	0.00	0.13
S. aureus	+	5.00E-07	30	0	6.57	14.22	13.74	2.09	0.01	0.43
S. aureus	+	5.00E-07	30	0	6.4	14.05	13.57	1.93	0.09	4.49
S. aureus	+	5.00E-07	30	0	6.48	14.13	13.65	2.06	0.04	2.05
S. aureus	+	5.00E-07	30	0	5.43	13.08	12.6	1.22	0.01	0.58
S. aureus	+	5.00E-07	30	0	5.48	13.13	12.65	1.23	0.06	4.80
S. aureus	+	5.00E-07	30	0	5.46	13.12	12.63	1.39	0.02	1.55
S. aureus	+	5.00E-07	30	0.001	8.64	16.29	15.81	3.41	0.01	0.21
S. aureus	+	5.00E-07	30	0.001	8.57	16.22	15.74	3.33	0.02	0.60
S. aureus	+	5.00E-07	30	0.001	8.54	16.19	15.71	3.37	0.00	0.10
S. aureus	+	5.00E-07	30	0.001	7.63	15.28	14.8	3.02	0.01	0.31
S. aureus	+	5.00E-07	30	0.001	7.38	15.03	14.55	2.89	0.06	2.17
S. aureus	+	5.00E-07	30	0.001	7.51	15.16	14.68	2.97	0.03	1.02
S. aureus	+	5.00E-07	30	0.001	6.57	14.22	13.74	1.99	0.03	1.41
S. aureus	+	5.00E-07	30	0.001	6.4	14.05	13.57	1.93	0.06	3.02
S. aureus	+	5.00E-07	30	0.001	6.48	14.13	13.65	2.05	0.02	0.82
S. aureus	+	5.00E-07	30	0.001	5.43	13.08	12.6	1.25	0.05	4.05
S. aureus	+	5.00E-07	30	0.001	5.48	13.13	12.65	1.15	0.08	6.94
S. aureus	+	5.00E-07	30	0.001	5.46	13.12	12.63	1.49	0.03	2.17
S. aureus	+	1.00E-06	30	0	8.64	16.29	15.81	3.72	0.00	0.13
S. aureus	+	1.00E-06	30	0	8.57	16.22	15.74	3.65	0.00	0.13
S. aureus	+	1.00E-06	30	0	8.54	16.19	15.71	3.62	0.02	0.47
S. aureus	+	1.00E-06	30	0	7.63	15.28	14.8	3.11	0.02	0.63
S. aureus	+	1.00E-06	30	0	7.38	15.03	14.55	2.88	0.07	2.45
S. aureus	+	1.00E-06	30	0	7.51	15.16	14.68	3.03	0.03	1.02
S. aureus	+	1.00E-06	30	0	6.57	14.22	13.74	2.11	0.17	7.87
S. aureus	+	1.00E-06	30	0	6.4	14.05	13.57	1.9	0.00	0.05
S. aureus	+	1.00E-06	30	0	6.48	14.13	13.65	1.93	0.00	0.17
S. aureus	+	1.00E-06	30	0	5.43	13.08	12.6	1.39	0.04	2.87
S. aureus	+	1.00E-06	30	0	5.48	13.13	12.65	1.27	0.15	11.70
S. aureus	+	1.00E-06	30	0	5.46	13.12	12.63	1.56	0.22	14.33
S. aureus	+	1.00E-06	30	0.001	8.64	16.29	15.81	3.73	0.00	0.01
S. aureus	+	1.00E-06	30	0.001	8.57	16.22	15.74	3.69	0.00	0.13
S. aureus	+	1.00E-06	30	0.001	8.54	16.19	15.71	3.67	0.06	1.52
S. aureus	+	1.00E-06	30	0.001	7.63	15.28	14.8	3.11	0.01	0.36
S. aureus	+	1.00E-06	30	0.001	7.38	15.03	14.55	2.93	0.02	0.77
S. aureus	+	1.00E-06	30	0.001	7.51	15.16	14.68	3.04	0.00	0.09
S. aureus	+	1.00E-06	30	0.001	6.57	14.22	13.74	1.9	0.02	0.81
S. aureus	+	1.00E-06	30	0.001	6.4	14.05	13.57	1.87	0.07	3.51
S. aureus	+	1.00E-06	30	0.001	6.48	14.13	13.65	1.96	0.02	1.10
S. aureus	+	1.00E-06	30	0.001	5.43	13.08	12.6	1.54	0.08	4.91
S. aureus	+	1.00E-06	30	0.001	5.48	13.13	12.65	1.25	0.17	13.92
S. aureus	+	1.00E-06	30	0.001	5.46	13.12	12.63	1.41	0.00	0.15
